# Supplementary material for: AQP1 in the Gastrointestinal Tract of Mice: Expression Pattern and Impact of AQP1 Knockout on Colonic Function
Source: Int J Mol Sci. 2023 Feb 10;24(4):3616. doi: 10.3390/ijms24043616 (PMC9959819; doi:10.3390/ijms24043616)
Supplement: Supplementary file 1 [file ijms-24-03616-s001.zip]

Archive with 1 entries (1 files):
- ijms-2082562-supplementary.pdf
